# Supplementary material for: Genomic landscape of prominent XDR Acinetobacter clonal complexes from Dhaka, Bangladesh
Source: BMC Genomics. 2022 Dec 5;23:802. doi: 10.1186/s12864-022-08991-x (PMC9721023; doi:10.1186/s12864-022-08991-x)
Supplement: Supplementary file 2 — Additional file 2. Table S1. Antimicrobial susceptibility of 63 clinical Acinetobacter spp. strains isolated from Dhaka, Bangladesh. [file 12864_2022_8991_MOESM2_ESM.xlsx]

## Sheet: SupplementaryTableS1
Supplementary Table S1: Antimicrobial susceptibility of 63 clinical Acinetobacter spp. strains isolated from Dhaka, Bangladesh.
					Aminoglycosides		Cephalosporins				Carbapenems			Fluoroquinolones		Tetracycline	Polypeptides
SL	Originating Institute*	Date of isolation (dd.mm.yyyy)	Strain ID	Source	AK	CN	FEP	CTX	CAZ	CRO	IPM	MEM	TZP	CIP	LEV	TGC	CT	PB
1	DCIMCH	07.02.2018	NGCE38	Urine	R	R	R	R	R	R	R	S	R	R	R	S	S	S
2	DCIMCH	07.02.2018	NGCE39	Tracheal Aspirate	R	R	R	R	R	R	R	R	R	R	R	S	S	S
3	DCIMCH	27.02.2018	NGCE45	Bile for C/S	S	S	S	R	S	R	R	S	S	S	S	S	S	S
4	DCIMCH	27.02.2018	NGCE53	Tracheal Aspirate	R	R	R	R	R	R	R	R	R	R	R	S	S	S
5	DCIMCH	05.03.2018	NGCE55	Blood	R	R	R	R	R	R	R	R	R	R	R	S	S	S
6	DCIMCH	05.03.2018	NGCE60	Urine	R	R	R	R	R	R	R	R	R	R	R	R	S	S
7	DCIMCH	05.03.2018	NGCE62	Tracheal Aspirate	R	R	R	R	R	R	R	R	R	R	R	S	S	S
8	DCIMCH	21.03.2018	NGCE71	Tracheal Aspirate	R	R	R	R	R	R	R	R	R	R	R	R	S	S
9	DCIMCH	21.03.2018	NGCE75	ET Tube	R	S	R	R	R	R	R	R	R	R	R	S	S	S
10	DCIMCH	27.03.2018	NGCE89	Urine	R	R	R	R	R	R	R	R	R	R	R	R	R	R
11	DCIMCH	29.03.2018	NGCE90	Tracheal Aspirate	R	R	R	R	R	R	R	R	R	R	R	S	S	S
12	DCIMCH	29.03.2018	NGCE92	Tracheal Aspirate	R	R	R	R	R	R	R	R	R	R	R	S	S	S
13	DCIMCH	29.03.2018	NGCE93	Urine	R	R	R	R	R	R	R	R	R	R	R	R	S	S
14	DCIMCH	09.04.2018	NGCE105	Tracheal Aspirate	R	R	R	R	R	R	R	R	R	R	R	S	S	S
15	DCIMCH	09.04.2018	NGCE107	Tracheal Aspirate	R	S	R	R	R	R	R	R	R	R	R	S	S	S
16	DCIMCH	09.04.2018	NGCE111	Blood	R	R	R	R	R	R	R	R	R	R	R	S	S	S
17	DCIMCH	12.04.2018	NGCE114	Throat Swab	R	R	R	R	S	R	R	R	R	R	R	S	S	S
18	DCIMCH	12.04.2018	NGCE121	Tracheal Aspirate	R	R	R	R	R	R	R	R	R	R	R	S	S	S
19	DCIMCH	12.04.2018	NGCE124	Tracheal Aspirate	R	R	R	R	R	R	R	R	R	R	R	S	S	S
20	DCIMCH	22.04.2018	NGCE131	Tracheal Aspirate	R	R	R	R	R	R	R	R	R	R	R	R	S	S
21	DCIMCH	22.04.2018	NGCE134	Wound Swab	R	R	R	R	R	R	R	R	R	R	R	S	S	S
22	DCIMCH	30.04.2018	NGCE150	Urine	R	R	R	R	R	R	R	R	R	R	R	R	S	S
23	DCIMCH	20.05.2018	NGCE164	Urine	S	S	S	R	S	S	R	R	R	S	S	S	S	S
24	DCIMCH	20.05.2018	NGCE167	Tracheal Aspirate	R	R	R	R	R	R	R	R	R	R	R	R	S	S
25	DCIMCH	06.06.2018	NGCE194	Blood	R	R	R	R	R	R	R	R	R	R	R	R	S	S
26	DCIMCH	06.06.2018	NGCE198	Tracheal Aspirate	R	R	R	R	R	R	R	R	R	R	R	S	S	S
27	DCIMCH	29.07.2018	NGCE216	Urine	S	S	R	R	R	R	R	R	R	S	S	S	S	S
28	DCIMCH	02.11.2019	NGCE921	Tracheal Aspirate	R	R	R	R	R	R	R	R	R	R	R	S	S	S
29	DCIMCH	1.11.2019	NGCE922	Throat Swab	R	R	R	R	R	R	R	R	R	R	R	S	S	S
30	DCIMCH	10.11.2019	NGCE923	ET Tube	R	R	R	R	R	R	R	R	R	R	R	S	S	S
31	DCIMCH	28.10.2019	NGCE924	Tracheal Aspirate	R	R	R	R	R	R	R	R	R	R	R	R	S	S
32	DCIMCH	01.11.2019	NGCE925	Throat Swab	R	R	R	R	R	R	R	R	R	R	R	S	S	S
33	DCIMCH	03.11.2019	NGCE926	Tracheal Aspirate	R	R	R	R	R	R	R	R	R	R	R	S	S	S
34	DCIMCH	13.12.2019	NGCE927	Throat Swab	R	R	R	R	R	R	R	R	R	R	R	S	S	S
35	DCIMCH	24.10.2019	NGCE928	Tracheal Aspirate	R	R	R	R	R	R	R	R	R	R	R	S	S	S
36	DCIMCH	15.10.2019	NGCE959	Throat Swab	R	R	S	R	S	R	R	R	S	S	S	R	S	S
37	DCIMCH	17.12.2019	NGCE960	Tracheal Aspirate	R	R	R	R	R	R	R	R	R	R	R	R	S	S
38	DCIMCH	17.12.2019	NGCE961	Tracheal Aspirate	R	R	R	R	R	R	R	R	R	R	R	S	S	S
39	DCIMCH	27.12.2019	NGCE962	Urine	R	R	R	R	R	R	R	R	R	R	R	S	S	S
40	DCIMCH	22.12.2019	NGCE963	Throat Swab	R	R	R	R	R	R	R	R	R	R	I	R	S	S
41	DCIMCH	11.12.2019	NGCE964	Tracheal Aspirate	R	R	R	R	R	R	R	R	R	R	R	S	S	S
42	DCIMCH	24.11.2019	NGCE965	Tracheal Aspirate	R	R	R	R	R	R	R	R	R	R	R	S	S	S
43	DCIMCH	23.12.2019	NGCE966	Tracheal Aspirate	R	R	R	R	R	R	R	R	R	R	R	S	S	S
44	DCIMCH	07.12.2019	NGCE967	Tracheal Aspirate	R	R	R	R	R	R	R	R	R	R	R	R	S	S
45	DCIMCH	20.10.2020	NGCE997	Tracheal Aspirate	S	S	R	R	R	R	R	R	R	R	S	S	S	S
46	DCIMCH	14.10.2020	NGCE998	Urine	S	S	S	R	S	R	S	S	S	S	S	S	S	S
47	DCIMCH	14.10.2020	NGCE999	Throat Swab	R	R	R	R	R	R	R	R	R	R	R	R	S	S
48	DCIMCH	12.10.2020	NGCE1000	Tracheal Aspirate	S	S	R	R	R	R	S	S	R	I	S	S	S	S
49	DCIMCH	11.10.2020	NGCE1001	Blood	R	R	R	R	R	R	R	R	R	R	R	S	S	S
50	HLIC	09.11.2020	NGCE1004	Blood	R	R	R	R	R	R	R	R	R	R	R	R	S	S
51	HLIC	10.11.2020	NGCE1005	Blood	R	R	R	R	R	R	R	R	R	R	R	R	S	S
52	HLIC	10.11.2020	NGCE1007	Blood	R	R	R	R	R	R	R	R	R	S	S	S	S	S
53	HLIC	10.11.2020	NGCE1008	Blood	R	R	R	R	R	R	R	R	R	R	R	R	S	S
54	HLIC	11.11.2020	NGCE1011	Blood	R	R	R	R	R	R	R	R	R	R	R	R	S	S
55	DCIMCH	20.12.2020	NGCE1012	Tracheal Aspirate	R	R	R	R	R	R	R	R	R	R	R	S	S	S
56	DCIMCH	06.12.2020	NGCE1013	Tracheal Aspirate	R	R	R	R	R	R	R	R	R	R	R	S	R	R
57	DCIMCH	02.12.2020	NGCE1014	Tracheal Aspirate	R	R	R	R	R	R	R	R	R	R	R	S	S	S
58	DCIMCH	08.12.2020	NGCE1015	Tracheal Aspirate	R	R	R	R	R	R	R	R	R	R	R	S	S	S
59	DCIMCH	13.12.2020	NGCE1016	Tracheal Aspirate	R	R	R	R	R	R	R	R	R	R	R	S	S	S
60	DCIMCH	06.11.2020	NGCE1017	Tracheal Aspirate	R	R	R	R	R	R	R	R	R	R	R	S	S	S
61	DCIMCH	15.12.2020	NGCE1018	Tracheal Aspirate	R	R	R	R	R	R	R	R	R	R	R	S	S	S
62	DCIMCH	03.11.2020	CRA-AC-04	Body Fluid	S	S	R	R	S	I	S	S	S	S	S	S	S	S
63	DCIMCH	04.11.2020	CRA-AC-05	Body Fluid	S	S	R	R	S	I	S	S	S	S	S	S	S	S
* DCIMCH: Dhaka Central International Medical College and Hospital; HLIC: The Hormone Lab and Infertility Centre
R = Resistant; I = Intermediate; S = Susceptible
