# Supplementary material for: Genomic landscape of prominent XDR Acinetobacter clonal complexes from Dhaka, Bangladesh
Source: BMC Genomics. 2022 Dec 5;23:802. doi: 10.1186/s12864-022-08991-x (PMC9721023; doi:10.1186/s12864-022-08991-x)
Supplement: Supplementary file 3 — Additional file 3 Table S2. Global Acinetobacter baumannii strains used for pholygenetic analysis. [file 12864_2022_8991_MOESM3_ESM.xlsx]

## Sheet: SupplementaryTableS2
Supplementary Table S2: Global Acinetobacter baumannii strains used for pholygenetic analysis.
Genbank Accession	Country	Continent	Year	Source	MLST (Pasteur)
APRF00000000.1	Czech Republic	Europe	2011	upper respiratory tract	1
NC_011595.1	USA	North America	1994	blood	1
NC_011586.1	USA	North America	2003	blood	1
NC_010410.1	France	Europe	2001	urine	1
APQW00000000.1	The Netherlands	Europe	1984	urine	1
APRD00000000.1	Czech Republic	Europe	1994	urine	1
APRF00000000.1	Czech Republic	Europe	2011	upper respiratory tract	1
ADGZ00000000.1	USA	North America	2004	blood	1
ADHB00000000.1	USA	North America	2004	blood	1
AHAH00000000.1	USA	North America	2008	other	1
AMGH00000000.1	Iraq	Asia	2008	upper respiratory tract	1
AMHZ00000000.1	USA	North America	2007	sputum	1
AMHW00000000.1	USA	North America		urine	1
AMEJ00000000.1	Iraq	Asia	2008	upper respiratory tract	1
AMEI00000000.1	Iraq	Asia	2008	blood	1
APBH00000000.1	USA	North America	2009	upper respiratory tract	1
APAX00000000.1	USA	North America	2009	lower respiratory tract	1
APAZ00000000.1	USA	North America	2009	blood	1
APBA00000000.1	USA	North America	2009	upper respiratory tract	1
ASFP00000000.1	USA	North America		upper respiratory tract	1
ASFR00000000.1	USA	North America		upper respiratory tract	1
ASFS00000000.1	USA	North America		blood	1
ASFX00000000.1	USA	North America		sputum	1
ASFH00000000.1	USA	North America		sputum	1
ASFK00000000.1	USA	North America		upper respiratory tract	1
ASFN00000000.1	USA	North America		upper respiratory tract	1
JABT00000000.1	USA	North America		wound	1
JABU00000000.1	USA	North America		wound	1
JQSF00000000.1	Argentina	South America	1997	blood	1
KC118540	Australia	Oceania	2003	sputum	1
PHJX00000000	Iraq	Asia	2016	wound	1
PHJW00000000	Iraq	Asia	2016	wound	1
SAMN14911831	Brazil	South America	2016	upper respiratory tract	1
SAMN14911834	Brazil	South America	2016	upper respiratory tract	1
SAMN14911837	Brazil	South America	2017	blood	1
SAMN14911838	Brazil	South America	2017	stool/rectal swab	1
SAMN14911848	Brazil	South America	2016	wound	1
SAMN14911851	Brazil	South America	2017	CSF	1
SAMN14911852	Brazil	South America	2013	blood	1
SAMN14911853	Brazil	South America	2016	wound	1
SAMN14911854	Brazil	South America	2016	blood	1
SAMN14911855	Brazil	South America	2016	upper respiratory tract	1
SAMN14911856	Brazil	South America	2016	upper respiratory tract	1
SAMN14911863	Brazil	South America	2016	blood	1
SAMN14911866	Brazil	South America	2016	blood	1
SAMN14911871	Brazil	South America	2017	IV catheter	1
SAMN14911875	Brazil	South America	2016	blood	1
SAMN14911878	Brazil	South America	2016	upper respiratory tract	1
SAMN14911885	Brazil	South America	2017	upper respiratory tract	1
SAMN14911889	Brazil	South America	2016	urine	1
SAMN14911899	Brazil	South America	2016	upper respiratory tract	1
SAMN14911903	Brazil	South America	2016	upper respiratory tract	1
JABETE000000000	Sudan	Africa	2018	urine	1
APBM00000000.1	USA	North America		upper respiratory tract	2
AEPK00000000.1	USA	North America		blood	2
AMHK00000000.1	USA	North America	2008	sputum	2
AMSX00000000.1	USA	North America	2002	blood	2
AMFZ00000000.1	USA	North America		wound	2
APAW00000000.1	USA	North America	2007	lower respiratory tract	2
APBG00000000.1	USA	North America	2007	sputum	2
ASFB00000000.1	USA	North America		sputum	2
ASFC00000000.1	USA	North America		sputum	2
ASFI00000000.1	USA	North America		sputum	2
AYFI00000000.1	USA	North America	2007	urine	2
AZNQ00000000.1	USA	North America		lower respiratory tract	2
JEYQ00000000.1	USA	North America		stool/rectal swab	2
JEWF00000000.1	USA	North America		stool/rectal swab	2
JEWK00000000.1	USA	North America		stool/rectal swab	2
JEXF00000000.1	USA	North America		stool/rectal swab	2
JEWA00000000.1	USA	North America		stool/rectal swab	2
JEWR00000000.1	USA	North America		stool/rectal swab	2
JEXE00000000.1	USA	North America		stool/rectal swab	2
JEWT00000000.1	USA	North America		stool/rectal swab	2
JEXA00000000.1	USA	North America		stool/rectal swab	2
JEZZ00000000.1	USA	North America		stool/rectal swab	2
JEZX00000000.1	USA	North America		stool/rectal swab	2
JEZW00000000.1	USA	North America		stool/rectal swab	2
JEZT00000000.1	USA	North America		stool/rectal swab	2
JEZQ00000000.1	USA	North America		stool/rectal swab	2
JEZM00000000.1	USA	North America		stool/rectal swab	2
JEZK00000000.1	USA	North America		stool/rectal swab	2
JEZG00000000.1	USA	North America		stool/rectal swab	2
JFAB00000000.1	USA	North America		stool/rectal swab	2
JEZY00000000.1	USA	North America		stool/rectal swab	2
JEZU00000000.1	USA	North America		stool/rectal swab	2
JEZR00000000.1	USA	North America		stool/rectal swab	2
JEXT00000000.1	USA	North America		stool/rectal swab	2
JEYM00000000.1	USA	North America		stool/rectal swab	2
JEYL00000000.1	USA	North America		stool/rectal swab	2
JFCD00000000.1	USA	North America		stool/rectal swab	2
JFCY00000000.1	USA	North America		sputum	2
JFCX00000000.1	USA	North America		sputum	2
JFCU00000000.1	USA	North America		sputum	2
JFDK00000000.1	USA	North America		sputum	2
JFFE00000000.1	USA	North America		sputum	2
JFFF00000000.1	USA	North America		sputum	2
JFFC00000000.1	USA	North America		sputum	2
JFFB00000000.1	USA	North America		stool/rectal swab	2
JFFA00000000.1	USA	North America		sputum	2
JFEY00000000.1	USA	North America		sputum	2
JFEW00000000.1	USA	North America		stool/rectal swab	2
JFEG00000000.2	USA	North America		stool/rectal swab	2
JFEP00000000.1	USA	North America		sputum	2
JFFU00000000.1	USA	North America		sputum	2
JFED00000000.1	USA	North America		sputum	2
JFDZ00000000.1	USA	North America		sputum	2
JFDU00000000.1	USA	North America		sputum	2
JFDT00000000.1	USA	North America		sputum	2
JFDQ00000000.1	USA	North America		sputum	2
JFEH00000000.1	USA	North America		stool/rectal swab	2
JFEJ00000000.1	USA	North America		stool/rectal swab	2
JFXT00000000.1	USA	North America		sputum	2
JFXF00000000.1	USA	North America		sputum	2
JFXY00000000.1	USA	North America		sputum	2
JFXA00000000.1	USA	North America		sputum	2
JFWY00000000.1	USA	North America		sputum	2
JFXX00000000.1	USA	North America		sputum	2
JFXP00000000.1	USA	North America		sputum	2
JFYH00000000.1	USA	North America		sputum	2
JFYJ00000000.1	USA	North America		sputum	2
JFXW00000000.1	USA	North America		sputum	2
JFWW00000000.1	USA	North America		sputum	2
JFYE00000000.1	USA	North America		sputum	2
JFWU00000000.1	USA	North America		sputum	2
JFWV00000000.1	USA	North America		sputum	2
JFXJ00000000.1	USA	North America		sputum	2
JFXK00000000.1	USA	North America		sputum	2
JFXI00000000.1	USA	North America		sputum	2
JMHL00000000.1	USA	North America		sputum	2
JMHK00000000.1	USA	North America		stool/rectal swab	2
JMOC00000000.1	USA	North America		stool/rectal swab	2
JMNL00000000.1	USA	North America		stool/rectal swab	2
JMNI00000000.1	USA	North America		stool/rectal swab	2
JMNJ00000000.1	USA	North America		stool/rectal swab	2
JMNK00000000.1	USA	North America		stool/rectal swab	2
JMNX00000000.1	USA	North America		stool/rectal swab	2
JMOB00000000.1	USA	North America		stool/rectal swab	2
CP007577.1	Malaysia	Asia	2011	upper respiratory tract	2
ALAM00000000.1	Malaysia	Asia	2011	blood	2
NC_017162.1	USA	North America		lower respiratory tract	2
CP007535.1	Malaysia	Asia	2011	lower respiratory tract	2
NC_017171.1	China	Asia	2006	blood	2
NC_018706.1	Taiwan	Asia	2008	blood	2
NC_021726.1	China	Asia		blood	2
NC_021729.1	China	Asia		abdominal fluid	2
NC_010611.1	Italy	Europe	2005	CSF	2
APRB00000000.1	The Netherlands	Europe	1982	urine	2
ACYS00000000.2	USA	North America		skin	2
APOF00000000.1	Czech Republic	Europe	1991	urine	2
APOW00000000.1	Czech Republic	Europe	2003	IV catheter	2
JMUH00000000.1	USA	North America	2013	urine	2
AEOY00000000.1	Italy	Europe	2006	IV catheter	2
AHAJ00000000.1	USA	North America	2009	blood	2
AMGR00000000.1	China	Asia	2011	blood	2
AMGS00000000.1	China	Asia	2011	blood	2
AMHB00000000.1	USA	North America		sputum	2
AMHE00000000.1	USA	North America		urine	2
AMJO00000000.1	USA	North America		blood	2
AMHU00000000.1	USA	North America		sputum	2
AMHV00000000.1	USA	North America		environment (medical)	2
AMIF00000000.1	USA	North America		blood	2
AMIG00000000.1	USA	North America		blood	2
AMIH00000000.1	USA	North America		wound	2
AMIM00000000.1	USA	North America		blood	2
AMIP00000000.1	USA	North America		sputum	2
AMIU00000000.1	USA	North America		blood	2
AMHT00000000.1	USA	North America		sputum	2
AMHX00000000.1	USA	North America		lower respiratory tract	2
AMIA00000000.1	USA	North America		sputum	2
AMIB00000000.1	USA	North America		wound	2
AMIO00000000.1	USA	North America		wound	2
AMHR00000000.1	USA	North America		environment (medical)	2
AMZU00000000.1	USA	North America		wound	2
ALPW00000000.1	Denmark	Europe		upper respiratory tract	2
ANNC00000000.1	China	Asia	2005	sputum	2
APBJ00000000.1	USA	North America	2009	upper respiratory tract	2
APBK00000000.1	USA	North America	2009	sputum	2
APBB00000000.1	USA	North America	2009	upper respiratory tract	2
APBC00000000.1	USA	North America	2007	upper respiratory tract	2
APBD00000000.1	USA	North America	2007	sputum	2
APBE00000000.1	USA	North America	2007	upper respiratory tract	2
APBF00000000.1	USA	North America	2007	upper respiratory tract	2
APBI00000000.1	USA	North America	2009	sputum	2
APBL00000000.1	USA	North America	2008	lower respiratory tract	2
AOSP00000000.1	Denmark	Europe	2010	upper respiratory tract	2
ASFQ00000000.1	USA	North America		upper respiratory tract	2
ASFU00000000.1	USA	North America		blood	2
ASFW00000000.1	USA	North America		upper respiratory tract	2
ASGB00000000.1	USA	North America		blood	2
ASGH00000000.1	USA	North America		wound	2
ASGI00000000.1	USA	North America		sputum	2
ASGN00000000.1	USA	North America		sputum	2
ASFA00000000.1	USA	North America		sputum	2
ASEZ00000000.1	USA	North America		sputum	2
ASEV00000000.1	USA	North America		upper respiratory tract	2
ASEX00000000.1	USA	North America		blood	2
ASEY00000000.1	USA	North America		upper respiratory tract	2
ASFE00000000.1	USA	North America		blood	2
ASFF00000000.1	USA	North America		upper respiratory tract	2
ASFG00000000.1	USA	North America		upper respiratory tract	2
ASFJ00000000.1	USA	North America		upper respiratory tract	2
AUZL00000000.1	Russia	Asia		blood	2
AVOC00000000.1	Iraq	Asia	2005	wound	2
JEZF00000000.1	USA	North America		stool/rectal swab	2
JEYZ00000000.1	USA	North America		stool/rectal swab	2
JEYT00000000.1	USA	North America		stool/rectal swab	2
JEZB00000000.1	USA	North America		stool/rectal swab	2
JEZV00000000.1	USA	North America		stool/rectal swab	2
JEZO00000000.1	USA	North America		stool/rectal swab	2
JEXL00000000.1	USA	North America		stool/rectal swab	2
JEXQ00000000.1	USA	North America		stool/rectal swab	2
JEXV00000000.1	USA	North America		stool/rectal swab	2
JEXK00000000.1	USA	North America		stool/rectal swab	2
JEXY00000000.1	USA	North America		stool/rectal swab	2
JFCZ00000000.1	USA	North America		sputum	2
JFCS00000000.1	USA	North America		sputum	2
JFCT00000000.1	USA	North America		sputum	2
JFEZ00000000.1	USA	North America		stool/rectal swab	2
JFEC00000000.1	USA	North America		sputum	2
JFEO00000000.1	USA	North America		stool/rectal swab	2
JFEN00000000.1	USA	North America		sputum	2
JFXU00000000.1	USA	North America		sputum	2
JFXO00000000.1	USA	North America		sputum	2
JFYK00000000.1	USA	North America		sputum	2
JFYB00000000.1	USA	North America		sputum	2
JFXM00000000.2	USA	North America		sputum	2
JFWS00000000.1	USA	North America		sputum	2
JMNH00000000.1	USA	North America		sputum	2
JMNS00000000.1	USA	North America		stool/rectal swab	2
JDSX00000000.1	China	Asia	2013	sputum	2
JDTA00000000.1	China	Asia	2013	wound	2
JDTB00000000.1	China	Asia	2013	wound	2
JDTD00000000.1	China	Asia	2013	sputum	2
JDTC00000000.1	China	Asia	2013	IV catheter	2
JDSY00000000.1	China	Asia	2013	sputum	2
JDSZ00000000.1	China	Asia	2013	sputum	2
JMRW00000000.1	China	Asia	2012	sputum	2
JPKX00000000.1	Thailand	Asia	2010	wound	2
JQSD00000000.1	Malaysia	Asia	2013	sputum	2
CP010779.1	China	Asia	2014	lower respiratory tract	2
CP013924.1	South Korea	Asia	2012	wound	2
CP014215.1	South Korea	Asia	2014	sputum	2
CP014539.1	China	Asia	2009	wound	2
CP014541.1	China	Asia	2010	other	2
AGSQ00000000.1	Taiwan	Asia	2007	sputum	2
PHHB00000000	Iraq	Asia	2016	wound	2
PHKA00000000	Iraq	Asia	2016	sputum	2
PHJV00000000	Iraq	Asia	2016	sputum	2
QHFH00000000	South Korea	Asia	2012	blood	2
QHEA00000000	South Korea	Asia	2013	blood	2
CP047930	Turkey	Asia	2018	sputum	2
JABJTO000000000	China	Asia	2013	sputum	2
JABJTN000000000	China	Asia	2013	sputum	2
JABJTM000000000	China	Asia	2014	sputum	2
JABJTL000000000	China	Asia	2014	sputum	2
JABJTK000000000	China	Asia	2014	sputum	2
JABJTJ000000000	China	Asia	2014	sputum	2
JABJTI000000000	China	Asia	2013	sputum	2
JABJTH000000000	China	Asia	2013	sputum	2
JABJTG000000000	China	Asia	2013	sputum	2
JABJTF000000000	China	Asia	2013	sputum	2
JABJTE000000000	China	Asia	2014	sputum	2
JABJTD000000000	China	Asia	2014	sputum	2
JABJTC000000000	China	Asia	2014	sputum	2
JABJTB000000000	China	Asia	2014	sputum	2
JABJTA000000000	China	Asia	2013	sputum	2
JABJSZ000000000	China	Asia	2013	sputum	2
JABJSY000000000	China	Asia	2014	sputum	2
JABJSX000000000	China	Asia	2014	sputum	2
JABJSW000000000	China	Asia	2014	sputum	2
JABJSV000000000	China	Asia	2014	sputum	2
JABJSU000000000	China	Asia	2014	sputum	2
JABJST000000000	China	Asia	2014	sputum	2
JABJSS000000000	China	Asia	2014	sputum	2
JABJSR000000000	China	Asia	2014	sputum	2
JABJSQ000000000	China	Asia	2014	sputum	2
JABJSP000000000	China	Asia	2014	sputum	2
JABJSO000000000	China	Asia	2014	sputum	2
JABJSN000000000	China	Asia	2014	sputum	2
JABJSM000000000	China	Asia	2014	sputum	2
JABJSL000000000	China	Asia	2014	sputum	2
JABJSK000000000	China	Asia	2014	sputum	2
JABJSJ000000000	China	Asia	2016	blood	2
JABJSI000000000	China	Asia	2016	blood	2
JABJSH000000000	China	Asia	2016	blood	2
JABJSG000000000	China	Asia	2016	blood	2
JABJSF000000000	China	Asia	2016	blood	2
JABJSD000000000	China	Asia	2016	blood	2
JABJSC000000000	China	Asia	2016	blood	2
JABJSB000000000	China	Asia	2016	blood	2
JABJSA000000000	China	Asia	2016	blood	2
JABJRY000000000	China	Asia	2016	blood	2
JABJRX000000000	China	Asia	2016	blood	2
JABJRW000000000	China	Asia	2016	blood	2
JABJRV000000000	China	Asia	2016	blood	2
JABJRU000000000	China	Asia	2016	blood	2
JABJRT000000000	China	Asia	2017	urine	2
JABJRS000000000	China	Asia	2017	urine	2
JABJRN000000000	China	Asia	2017	urine	2
JABJRK000000000	China	Asia	2017	urine	2
JABJRJ000000000	China	Asia	2017	urine	2
JABJRH000000000	China	Asia	2017	urine	2
JABJRG000000000	China	Asia	2017	urine	2
JABJRF000000000	China	Asia	2017	urine	2
JABJTO000000000	China	Asia	2013	sputum	2
JABJTN000000000	China	Asia	2013	sputum	2
JABJTM000000000	China	Asia	2014	sputum	2
JABJTL000000000	China	Asia	2014	sputum	2
JABJTK000000000	China	Asia	2014	sputum	2
JABJTJ000000000	China	Asia	2014	sputum	2
JABJTI000000000	China	Asia	2013	sputum	2
JABJTH000000000	China	Asia	2013	sputum	2
JABJTG000000000	China	Asia	2013	sputum	2
JABJTF000000000	China	Asia	2013	sputum	2
JABJTE000000000	China	Asia	2014	sputum	2
JABJTD000000000	China	Asia	2014	sputum	2
JABJTC000000000	China	Asia	2014	sputum	2
JABJTB000000000	China	Asia	2014	sputum	2
JABJTA000000000	China	Asia	2013	sputum	2
JABJSZ000000000	China	Asia	2013	sputum	2
JABJSY000000000	China	Asia	2014	sputum	2
JABJSX000000000	China	Asia	2014	sputum	2
JABJSW000000000	China	Asia	2014	sputum	2
JABJSV000000000	China	Asia	2014	sputum	2
JABJSU000000000	China	Asia	2014	sputum	2
JABJST000000000	China	Asia	2014	sputum	2
JABJSS000000000	China	Asia	2014	sputum	2
JABJSR000000000	China	Asia	2014	sputum	2
JABJSQ000000000	China	Asia	2014	sputum	2
JABJSP000000000	China	Asia	2014	sputum	2
JABJSO000000000	China	Asia	2014	sputum	2
JABJSN000000000	China	Asia	2014	sputum	2
JABJSM000000000	China	Asia	2014	sputum	2
JABJSL000000000	China	Asia	2014	sputum	2
JABJSK000000000	China	Asia	2014	sputum	2
JABJSJ000000000	China	Asia	2016	blood	2
JABJSI000000000	China	Asia	2016	blood	2
JABJSH000000000	China	Asia	2016	blood	2
JABJSG000000000	China	Asia	2016	blood	2
JABJSF000000000	China	Asia	2016	blood	2
JABJSD000000000	China	Asia	2016	blood	2
JABJSC000000000	China	Asia	2016	blood	2
JABJSB000000000	China	Asia	2016	blood	2
JABJSA000000000	China	Asia	2016	blood	2
JABJRY000000000	China	Asia	2016	blood	2
JABJRX000000000	China	Asia	2016	blood	2
JABJRW000000000	China	Asia	2016	blood	2
JABJRV000000000	China	Asia	2016	blood	2
JABJRU000000000	China	Asia	2016	blood	2
JABJRT000000000	China	Asia	2017	urine	2
JABJRS000000000	China	Asia	2017	urine	2
JABJRN000000000	China	Asia	2017	urine	2
JABJRK000000000	China	Asia	2017	urine	2
JABJRJ000000000	China	Asia	2017	urine	2
JABJRH000000000	China	Asia	2017	urine	2
JABJRG000000000	China	Asia	2017	urine	2
JABJRF000000000	China	Asia	2017	urine	2
APQX00000000.1	Czech Republic	Europe		sputum	10
JEXB00000000.1	USA	North America		stool/rectal swab	10
JEXP00000000.1	USA	North America		stool/rectal swab	10
JFER00000000.1	USA	North America		stool/rectal swab	10
JFWQ00000000.1	USA	North America		sputum	10
CP012006.1	Canada	North America	2012	blood	10
NC_021733.1	China	Asia	2007	CSF	23
CP014528.1	China	Asia	2010	sputum	23
JABJRM000000000	China	Asia	2017	urine	23
JABJRM000000000	China	Asia	2017	urine	23
PHJT00000000	Iraq	Asia	2016	blood	575
PHJS00000000	Iraq	Asia	2016	CSF	575
