# Supplementary material for: Genomic landscape of prominent XDR Acinetobacter clonal complexes from Dhaka, Bangladesh
Source: BMC Genomics. 2022 Dec 5;23:802. doi: 10.1186/s12864-022-08991-x (PMC9721023; doi:10.1186/s12864-022-08991-x)
Supplement: Supplementary file 4 — Additional file 4 Table S3. Global Acinetobacter nosocomialis strains used for pholygenetic analysis. [file 12864_2022_8991_MOESM4_ESM.xlsx]

## Sheet: SupplementaryTableS3
Supplementary Table S3: Global Acinetobacter nosocomialis strains used for pholygenetic analysis.
Genbank Accession	Country	Continent	Year	Source	MLST (Pasteur)
AMZR00000000.1	Iraq	Asia	2008	skin	410
JFXD00000000.1	USA	North America		sputum	502
JFEM00000000.1	USA	North America		sputum	530
JFXC00000000.1	USA	North America		sputum	531
APPP00000000.1	Czech Republic	Europe	1996	sputum	410
JMUI00000000.1	USA	North America	2013	lower respiratory tract	530
JEWI00000000.1	USA	North America		stool/rectal swab	410
JFEV00000000.1	USA	North America		stool/rectal swab	410
JFEM00000000.1	USA	North America		sputum	530
JFWX00000000.1	USA	North America		sputum	395
JFYG00000000.1	USA	North America		sputum	71
JMNY00000000.1	USA	North America		stool/rectal swab	71
JEWV00000000.1	USA	North America	2014	stool/rectal swab	279
JEXX00000000.1	USA	North America	2014	stool/rectal swab	224
APOP00000000.1	Czech Republic	Europe		sputum	76
ACQF00000000.2	The Netherlands	Europe	1987	skin	71
DCYY00000000.1	USA	North America		environment	1182
DDAY00000000.1	USA	North America		environment	1183
JSAO00000000.1	Malaysia	Asia	2004	environment	1184
CP045560.1	Malaysia	Asia	2015	blood	1539
CP020588.1	South Korea	Asia	2013	blood	433
CP059078.1	Australia	Oceania	1998	sputum	68
CP029351.1	USA	North America	1950	other	74
CP014019.1	USA	North America	2014	abscess	433
CP040105.1	USA	North America	1996	other	1602
CP038816.1	South Korea	Asia	2015	sputum	768
CP033561.1	Taiwan	Asia	2010	other	1603
CP033545.1	Taiwan	Asia	2014	other	1604
CP033550.1	Taiwan	Asia	2014	other
CP033557.1	Taiwan	Asia	2012	other	1605
CP033572.1	Taiwan	Asia	2010	other	410
JACLCR000000000	China	Asia		other	279
BKYR00000000	Japan	Asia		blood	433
JAFFPW000000000	Malaysia	Asia		blood	433
BKYN00000000	Japan	Asia		sputum	768
BKPM00000000	Japan	Asia		sputum	1264
BKEK00000000	Japan	Asia		sputum
BKEL00000000	Japan	Asia		sputum
PRKE00000000	China	Asia		blood	204
BKYF00000000	Japan	Asia		sputum	204
BKEG00000000	Japan	Asia		sputum
BKHX00000000	Japan	Asia		urine
JAFFPV000000000	Malaysia	Asia		other	68
BKPQ00000000	Japan	Asia	2012	sputum
CABMHW000000000	USA	North America		other	224
JACYVX000000000	South Africa	Africa		blood	279
BBTJ00000000	Japan	Asia		other	68
BBTP00000000	Japan	Asia		other	68
BBTO00000000	Japan	Asia		other	68
JADWNT000000000	USA	North America	2018	upper respiratory tract	501
BBTW00000000	Japan	Asia		sputum	68
BKIR00000000	Japan	Asia	2013	blood	1264
BKXM00000000	Japan	Asia	2013	sputum	768
BKEC00000000	Japan	Asia		other
BKRJ00000000	Japan	Asia	2005	blood	433
BKRV00000000	Japan	Asia	2007	blood	1275
JADWOH000000000	USA	North America		sputum
JADVOK000000000	USA	North America		sputum	395
JADWOB000000000	USA	North America	2018	sputum	768
JADVKS000000000	USA	North America	2019	stool/rectal swab	279
BBOT00000000	Japan	Asia		sputum	1181
BBOO00000000	Japan	Asia		other	1181
BBTU00000000	Japan	Asia		abscess	781
BKDN00000000	Japan	Asia	2009	sputum	768
LLFD00000000	USA	North America	2008	blood	410
BKOL00000000	Japan	Asia	2008	sputum	782
BBTV00000000	Japan	Asia		sputum	781
BKWQ00000000	Japan	Asia	2011	blood	768
RFEG00000000	USA	North America		upper respiratory tract	1166
LLDM00000000	USA	North America	2011	blood	71
NDFD00000000	USA	North America	2006	other	71
BKKR00000000	Japan	Asia	2012	sputum	501
BKFN00000000	Japan	Asia	2011	sputum	768
BKNX00000000	Japan	Asia		sputum	782
BKKB00000000	Japan	Asia	2012	sputum	882
BKRA00000000	Japan	Asia	2004	blood	782
BKXS00000000	Japan	Asia	2013	sputum	1273
BKOQ00000000	Japan	Asia	2012	sputum
BKNR00000000	Japan	Asia	2011	sputum	395
BKIO00000000	Japan	Asia	2013	sputum	71
BKKE00000000	Japan	Asia	2012	sputum	1269
BKHG00000000	Japan	Asia		urine	410
BKVC00000000	Japan	Asia	2009	blood	768
BKNE00000000	Japan	Asia		sputum	768
BKUR00000000	Japan	Asia		blood	768
BKIC00000000	Japan	Asia	2013	sputum	768
LLGK00000000	USA	North America	2009	blood	71
BKUE00000000	Japan	Asia	2008	blood	768
MDLG00000000	Brazil	South America		other	279
MKHH00000000	South Korea	Asia	2010	sputum	410
APCE00000000	Taiwan	Asia		other	1264
UFOY00000000	Thailand	Asia	2016	other	395
LYGC00000000	China	Asia	2014	sputum
UFKR00000000	Thailand	Asia	2016	other	68
LYGU00000000	China	Asia	2013	sputum	68
UFOZ00000000	Thailand	Asia	2016	other
LYKE00000000	China	Asia	2014	sputum	68
LYKD00000000	China	Asia	2015	sputum	68
LYKW00000000	China	Asia	2014	sputum	68
UFKJ00000000	Thailand	Asia		other	1166
UFPB00000000	Thailand	Asia		other	279
UFHW00000000	Thailand	Asia		other	1166
UFJC00000000	Thailand	Asia		other	279
UFHX00000000	Thailand	Asia		other	279
UCQC00000000	Australia	Oceania	1998	other	68
JABJXC000000000	China	Asia	2016	blood	1264
PXMW00000000	China	Asia	2013	blood	768
PXMZ00000000	China	Asia	2014	blood	1264
VEHT00000000	USA	North America	2018	other	410
VEHX00000000	USA	North America	2018	environment	410
UFLC00000000	Thailand	Asia		other	433
VEHW00000000	USA	North America	2018	environment	410
JVGT00000000	USA	North America		other	68
PXME00000000	China	Asia	2015	blood	279
MADF00000000	China	Asia	2014	other	217
BHGJ00000000	Japan	Asia	2011	blood	768
QKWD00000000	France	Europe	2017	other	71
DBET00000000	USA	North America		environment	71
DIEA00000000	USA	North America		other
DDAW00000000	USA	North America		environment
DJAG00000000	USA	North America		environment	395
DJJM00000000	USA	North America		environment	224
DCNU00000000	USA	North America		environment
DIIL00000000	USA	North America		environment	410
DGKU00000000	USA	North America		environment	410
DJDP00000000	USA	North America		environment
DIJJ00000000	USA	North America		environment	71
DEUW00000000	USA	North America		other	71
DIJA00000000	USA	North America		other	501
DDHS00000000	USA	North America		other	71
DDMC00000000	USA	North America		other	71
DHYD00000000	USA	North America		other
DFXD00000000	USA	North America		other
DKEL00000000	USA	North America		other
DKJE00000000	USA	North America		other
DCLF00000000	USA	North America		other	410
DKPK00000000	USA	North America		other	882
DGCU00000000	USA	North America		other
DDGU00000000	USA	North America		other
DBFT00000000	USA	North America		other
DIAN00000000	USA	North America		other
DIJD00000000	USA	North America		other
DFXP00000000	USA	North America		other
DJCD00000000	USA	North America		other
DGCY00000000	USA	North America		other	68
DFAN00000000	USA	North America		other
DMMF00000000	USA	North America		other
DLPF00000000	USA	North America		other
DGCH00000000	USA	North America		other
PXND00000000	China	Asia	2014	blood	782
PXNE00000000	China	Asia	2013	blood	782
DDBC00000000	USA	North America		environment	1166
JAGJTF000000000	Malaysia	Asia	2015	blood
JAGJTE000000000	Malaysia	Asia	2015	blood
JAGJTD000000000	Malaysia	Asia	2015	blood	68
JAGJTC000000000	Malaysia	Asia	2015	upper respiratory tract	768
JAGJTB000000000	Malaysia	Asia	2015	lower respiratory tract	395
JAGJTA000000000	Malaysia	Asia	2015	sputum	279
JAGJSZ000000000	Malaysia	Asia	2015	blood	768
JAGJSY000000000	Malaysia	Asia	2015	blood	217
JAGJSX000000000	Malaysia	Asia	2015	CSF	1275
JAGJSW000000000	Malaysia	Asia	2015	wound	433
JAGJSV000000000	Malaysia	Asia	2015	lower respiratory tract	433
JAGJSU000000000	Malaysia	Asia	2015	blood	279
JAGJST000000000	Malaysia	Asia	2015	blood	395
