# Supplementary material for: Genomic landscape of prominent XDR Acinetobacter clonal complexes from Dhaka, Bangladesh
Source: BMC Genomics. 2022 Dec 5;23:802. doi: 10.1186/s12864-022-08991-x (PMC9721023; doi:10.1186/s12864-022-08991-x)
Supplement: Supplementary file 5 — Additional file 5 Table S4. NCBI accessions of plasmid sequences of A. baumannii and A. nosocomialis. [file 12864_2022_8991_MOESM5_ESM.xlsx]

## Sheet: SupplementaryTableS4
Supplementary Table S4: NCBI accessions of plasmid sequences of A. baumannii and A. nosocomialis
Acinetobacter baumannii plasmid accessions	Acinetobacter nosocomialis plasmid accessions
AEOY01000095.1	CP010369.1
AEOY01000096.1	CP010370.2
AEOZ01000236.1	CP010903.1
AEPA01000395.1	CP020587.1
AEPA01000396.1	CP033546.1
AFCZ02000003.1	CP033547.1
AFCZ02000004.1	CP033548.1
AFDA02000006.1	CP033549.1
AFDA02000007.1	CP033558.1
AFDA02000008.1	CP033559.1
AFDA02000009.1	CP033560.1
AFDA02000010.1	CP033551.1
AFDA02000011.1	CP033552.1
AFDB02000003.1	CP033553.1
AFDB02000004.1	CP033554.1
AFDB02000005.1	CP033555.1
AFDK01000004.1	CP033556.1
AFDL01000005.1	CP033573.1
AFDL01000006.1	CP033562.1
AFDL01000007.1	CP033563.1
AFDL01000008.1	CP033564.1
AFDM01000010.1	CP033565.1
AFDN01000003.1	CP033566.1
AFDO01000021.1	CP033567.1
ALAL01000013.1	CP042995.1
ALII01000018.1	CP042996.1
ALII01000019.1	CP045561.1
ALII01000020.1
AP014650.1
AP022239.1
AP022240.1
AP022837.1
AP022838.1
AP023078.1
AP023079.1
AP023080.1
AYEX01000118.1
AYFH01000048.1
AYFH01000057.1
AYFI01000019.1
AYFW01000101.1
AYFZ01000080.2
AYFZ01000083.1
AYOH01000010.2
AYOI01000002.1
CM003313.1
CM003314.1
CM003315.1
CM003316.1
CM003317.1
CM003318.1
CM003319.1
CM003320.1
CM003741.1
CM003742.1
CM003909.1
CM004453.1
CM004454.1
CM008330.1
CM008887.2
CM009028.2
CM009029.2
CM009030.2
CM009031.2
CM009033.2
CM009034.2
CM009035.2
CM009036.2
CM009038.2
CM009039.2
CM009040.2
CM009041.2
CM009043.2
CM009044.2
CM009045.2
CM009046.2
CM009049.2
CM009050.2
CM009083.3
CM009084.3
CM009085.3
CM009646.1
CM009647.1
CM009648.1
CM009649.1
CM009650.1
CM009651.1
CM009652.1
CM009653.1
CM009683.1
CM009924.1
CM012225.1
CM013137.1
CM016516.1
CM018764.1
CP000522.1
CP000523.1
CP000864.1
CP000865.1
CP001183.2
CP001922.1
CP001923.1
CP002523.1
CP002524.1
CP003501.1
CP003848.1
CP003850.1
CP003887.1
CP003888.1
CP003907.1
CP003908.1
CP003968.1
CP004359.1
CP006769.1
CP006964.1
CP007550.1
CP007578.1
CP007579.1
CP007580.1
CP007713.1
CP007714.1
CP008707.1
CP008708.1
CP008709.1
CP008850.1
CP008851.1
CP010398.1
CP010399.1
CP010400.1
CP010780.1
CP010782.1
CP012005.1
CP012007.1
CP012008.1
CP012953.1
CP012954.1
CP012955.1
CP012956.1
CP013925.1
CP014216.1
CP014217.1
CP014292.1
CP014293.1
CP015122.1
CP015365.1
CP015366.1
CP015484.1
CP015485.1
CP015486.1
CP016296.1
CP016297.1
CP016299.1
CP016301.1
CP016302.1
CP017643.1
CP017645.1
CP017647.1
CP017649.1
CP017651.1
CP017653.1
CP017655.1
CP017657.1
CP018144.1
CP018255.1
CP018257.1
CP018333.1
CP018334.1
CP018422.1
CP018678.1
CP018679.1
CP018862.2
CP019115.1
CP019218.1
CP020573.1
CP020575.1
CP020576.1
CP020577.1
CP020580.1
CP020582.1
CP020585.1
CP020589.1
CP020593.1
CP020594.1
CP020596.1
CP021322.1
CP021327.1
CP021344.1
CP021348.1
CP021783.1
CP021784.1
CP021785.1
CP021786.1
CP021787.1
CP022284.1
CP022285.1
CP023021.1
CP023023.1
CP023024.1
CP023025.1
CP023027.1
CP023028.1
CP023030.1
CP023032.1
CP023033.1
CP023035.1
CP024125.1
CP024419.1
CP024577.1
CP024578.1
CP025267.1
CP026126.1
CP026127.1
CP026128.1
CP026129.1
CP026339.1
CP026340.1
CP026705.1
CP026706.1
CP026708.1
CP026712.1
CP026748.1
CP026749.2
CP026944.1
CP026945.1
CP026946.1
CP027121.1
CP027122.1
CP027124.1
CP027179.1
CP027180.1
CP027181.1
CP027182.1
CP027184.1
CP027185.1
CP027186.1
CP027187.1
CP027243.1
CP027244.1
CP027245.2
CP027483.1
CP027529.1
CP027531.1
CP027532.1
CP027608.1
CP027609.1
CP027610.1
CP028139.1
CP029570.1
CP029571.1
CP029572.1
CP029573.1
CP030084.1
CP030107.1
CP030108.1
CP030109.1
CP031381.1
CP031382.1
CP031445.1
CP031446.1
CP032217.1
CP032220.1
CP032741.1
CP032742.1
CP033244.1
CP033245.1
CP033517.1
CP033518.1
CP033519.1
CP033751.1
CP033752.1
CP033753.1
CP033769.1
CP033770.1
CP033870.1
CP033871.1
CP033872.1
CP034093.1
CP034094.1
CP034095.1
CP034096.1
CP034097.1
CP035044.1
CP035046.1
CP035047.1
CP035048.1
CP035050.1
CP035052.1
CP035053.1
CP035673.1
CP035674.1
CP035675.1
CP035931.1
CP035932.1
CP035933.1
CP036284.1
CP036285.1
CP036286.1
CP038259.1
CP038260.1
CP038261.1
CP038263.1
CP038264.1
CP038265.1
CP038501.1
CP038502.1
CP038503.1
CP038645.1
CP038646.1
CP038647.1
CP038648.1
CP038649.1
CP038650.1
CP038651.1
CP038652.1
CP039024.1
CP039026.1
CP039027.1
CP039029.1
CP039030.1
CP039342.1
CP039344.1
CP039519.1
CP039521.1
CP039931.1
CP039932.1
CP039933.1
CP039994.1
CP039995.1
CP040041.1
CP040042.1
CP040043.1
CP040044.1
CP040045.1
CP040046.1
CP040048.1
CP040049.1
CP040051.1
CP040052.1
CP040054.1
CP040055.1
CP040057.1
CP040081.1
CP040082.1
CP040083.1
CP040085.1
CP040086.1
CP040088.1
CP040260.1
CP040261.1
CP040262.1
CP040426.1
CP040427.1
CP041149.1
CP041588.1
CP041589.1
CP041590.1
CP042206.1
CP042207.1
CP042208.1
CP042209.1
CP042210.1
CP042557.1
CP042558.1
CP042559.1
CP042560.1
CP042561.1
CP042562.1
CP042563.1
CP042564.1
CP042565.1
CP042842.1
CP043954.1
CP044357.1
CP044358.1
CP044518.1
CP044520.1
CP044521.1
CP045108.1
CP045109.1
CP046537.1
CP046655.1
CP046899.1
CP046900.1
CP046901.1
CP047974.1
CP047975.1
CP047976.1
CP048828.1
CP049364.1
CP049365.1
CP050386.1
CP050387.1
CP050389.1
CP050391.1
CP050392.1
CP050393.1
CP050394.1
CP050395.1
CP050396.1
CP050397.1
CP050398.1
CP050399.1
CP050402.1
CP050404.1
CP050405.1
CP050406.1
CP050407.1
CP050408.1
CP050409.1
CP050411.1
CP050413.1
CP050414.1
CP050416.1
CP050417.1
CP050418.1
CP050419.1
CP050420.1
CP050422.1
CP050423.1
CP050426.1
CP050427.1
CP050428.1
CP050429.1
CP050430.1
CP050431.1
CP050433.1
CP050434.1
CP050435.1
CP050524.1
CP050525.1
CP050527.1
CP050528.1
CP050529.1
CP050905.1
CP050906.1
CP050908.1
CP050909.1
CP050910.1
CP050912.1
CP050913.1
CP050915.1
CP050917.1
CP050918.1
CP051475.1
CP051476.1
CP051477.1
CP051863.1
CP051864.1
CP051865.1
CP051867.1
CP051868.1
CP051870.1
CP051871.1
CP051872.1
CP051873.1
CP051874.1
CP051876.1
CP051877.1
CP051878.1
CP051879.1
CP053099.1
CP053100.1
CP053216.1
CP053217.1
CP053219.1
CP053220.1
CP053221.1
CP056785.1
CP058626.1
CP059042.1
CP059301.1
CP059302.1
CP059303.1
CP059304.1
CP059387.1
CP059388.1
CP059389.1
CP059390.1
CP059478.1
CP059730.1
CP059731.1
CP060012.1
CP060014.1
CP061515.1
CP061516.1
CP061518.1
CP061520.1
CP061522.1
CP061524.1
CP061526.1
CP061542.1
CP062920.1
CP062921.1
CP062922.1
CP062923.1
CP064293.1
CP064294.1
CP065393.1
CP065394.1
CP065433.1
CP065434.1
CP065886.1
CP065888.1
CP066017.1
CP066230.1
CP066231.1
CP066233.1
CP066234.1
CP066236.1
CP066238.1
CP066239.1
CP066240.1
CP067103.1
CP069841.1
CP069842.1
CP069852.1
CP071920.1
CP072123.1
CP072124.1
CP072125.1
CP072126.1
CP072271.1
CP072272.1
CP072273.1
CP072274.1
CP072276.1
CP072277.1
CP072278.1
CP072279.1
CP072281.1
CP072282.1
CP072283.1
CP072284.1
CP072286.1
CP072287.1
CP072288.1
CP072289.1
CP072291.1
CP072292.1
CP072293.1
CP072294.1
CP072296.1
CP072297.1
CP072298.1
CP072299.1
CP072301.1
CP072302.1
CP072303.1
CP072304.1
CP072306.1
CP072307.1
CP072399.1
CP072400.1
CP072401.1
CP072402.1
CP073061.1
CU459137.1
CU459138.1
CU459139.1
CU459140.1
CU468231.1
CU468232.1
CU468233.1
HG977523.1
HG977524.1
HG977525.1
HG977527.1
HG977528.1
HG977529.1
JHUI01000005.1
JN377410.2
KY984045.1
KY984046.1
KY984047.1
LN865144.1
LN997847.1
LT594096.1
LT605060.1
